# Supplementary material for: Concordance of movements and songs enhances receiver responses to multimodal display in the starling
Source: Sci Rep. 2024 Feb 13;14:3603. doi: 10.1038/s41598-024-54024-w (PMC10864327; doi:10.1038/s41598-024-54024-w)
Supplement: Supplementary file 1 — Dataset S1. [file 41598_2024_54024_MOESM1_ESM.xlsx]

## Sheet: dataset
Experimental factors
Movement type	Song type	Concordance	Distance	Time	Following the stimulus	Playback_male ID
Flick	High-freq	DISCORD	10	51	0	1
Wave	Rattle	DISCORD	15	93	1	1
Wave	High-freq	CONCORD	9	132	1	1
Wave	High-freq	CONCORD	5	111	1	2
Wave	Rattle	DISCORD	8	71	1	2
Flick	High-freq	DISCORD	13	87	0	2
Flick	Rattle	CONCORD	0.3	85	1	2
Flick	High-freq	DISCORD	1	40	1	3
Flick	Rattle	CONCORD	2	18	1	3
Wave	High-freq	CONCORD	4	36	1	3
Wave	Rattle	DISCORD	9	39	0	3
Wave	Rattle	DISCORD	5	30	0	4
Wave	High-freq	CONCORD	3	72	1	4
Flick	Rattle	CONCORD	7	55	1	4
Flick	High-freq	DISCORD	6	20	1	4
Flick	High-freq	DISCORD	5	64	1	5
Flick	Rattle	CONCORD	5	58	1	5
Wave	Rattle	DISCORD	6	34	1	5
Wave	High-freq	CONCORD	7	89	1	5
Wave	High-freq	CONCORD	6	59	1	6
Wave	Rattle	DISCORD	3	14	0	6
Flick	Rattle	CONCORD	2	73	1	6
Flick	High-freq	DISCORD	1.5	19	1	6
Flick	High-freq	DISCORD	4	18	1	7
Flick	Rattle	CONCORD	3	28	1	7
Wave	High-freq	CONCORD	4	70	1	7
Wave	Rattle	DISCORD	3	14	0	7
Wave	High-freq	CONCORD	6	68	1	8
Wave	Rattle	DISCORD	4	22	1	8
Flick	Rattle	CONCORD	4	48	1	8
Flick	High-freq	DISCORD	4	35	1	8
Flick	Rattle	CONCORD	1	27	1	9
Flick	High-freq	DISCORD	5	54	1	9
Wave	High-freq	CONCORD	6	23	1	9
Wave	Rattle	DISCORD	3	50	1	9
Wave	Rattle	DISCORD	3	20	0	10
Wave	High-freq	CONCORD	0.5	26	1	10
Wave	High-freq	CONCORD	4	19	1	11
Wave	Rattle	DISCORD	9	28	1	11
Wave	High-freq	CONCORD	3	38	1	12
Wave	Rattle	DISCORD	4	49	1	12
Flick	Rattle	CONCORD	2	46	1	12
Flick	High-freq	DISCORD	5	44	1	12
Flick	High-freq	DISCORD	2	30	1	13
Flick	Rattle	CONCORD	4	40	1	13
Wave	Rattle	DISCORD	6	27	1	13
Wave	High-freq	CONCORD	5.5	30	1	13
Wave	High-freq	CONCORD	8	68	1	14
Wave	Rattle	DISCORD	1	57	1	14
Flick	High-freq	DISCORD	3	38	1	14
Flick	Rattle	CONCORD	1	65	1	14
Flick	Rattle	CONCORD	4	60	1	15
Flick	High-freq	DISCORD	1	78	1	15
Wave	High-freq	CONCORD	3	73	1	15
Wave	Rattle	DISCORD	8	43	0	15
Wave	Rattle	DISCORD	1.5	97	1	16
Wave	High-freq	CONCORD	5	64	1	16
Flick	Rattle	CONCORD	4	90	1	16
Flick	High-freq	DISCORD	0.5	43	1	16
Flick	Rattle	CONCORD	2	44	1	17
Wave	Rattle	DISCORD	2	46	1	17
Wave	High-freq	CONCORD	1.5	42	1	17
Wave	High-freq	CONCORD	1.5	49	1	18
Wave	Rattle	DISCORD	4	16	0	18
Flick	Rattle	CONCORD	2	49	1	18
Flick	High-freq	DISCORD	6	50	1	18
Flick	Rattle	CONCORD	3	67	1	19
Flick	High-freq	DISCORD	1.5	98	1	19
Wave	Rattle	DISCORD	8	43	1	19
Wave	High-freq	CONCORD	1	19	1	19
Wave	High-freq	CONCORD	2	56	1	20
Wave	Rattle	DISCORD	3	18	1	20
Flick	High-freq	DISCORD	8	50	1	20
Flick	Rattle	CONCORD	5	47	1	20
